# Supplementary material for: Antimicrobial resistance and virulence profiles of staphylococci isolated from clinical bovine mastitis
Source: Front Microbiol. 2023 Jun 29;14:1190790. doi: 10.3389/fmicb.2023.1190790 (PMC10344457; doi:10.3389/fmicb.2023.1190790)
Supplement: Supplementary file 2 [file Table_2.XLSX]

## Sheet: Sheet2
Table S3. Antimicrobial resistance, resistance genes and virulence genes of staphylococcal isolate
Number	Isolates	Antimicrobial resistancea												MDR		Resistance genes									Virulence genes
		PEN	FOX	VAN	GEN	ERM	TET	CIP	NIT	COT	CHL	QDA	LZD			blaZ	mecA	mecC	tetK	tetM	ermA	ermB	ermC		fnbA	clfA	clfB	cna	sdrC	sdrD	sdrE	bbp	ebpS	map/eap	sea	seb	sec	sed	see	seg	seh	sei	sej	sen	seo	sem	tst	eta	etb
1	Staphylococcus aureus	R	S	S	S	S	S	S	S	S	S	S	S	－		＋	－	－	－	－	－	－	－		＋	＋	＋	＋	＋	－	＋	－	－	－	－	－	－	－	－	－	－	－	－	－	－	－	－	－	－
2	Staphylococcus aureus	S	S	S	S	R	S	S	S	S	S	S	S	－		－	－	－	－	－	－	＋	＋		＋	＋	＋	＋	＋	－	＋	－	－	－	－	－	－	－	－	＋	＋	－	－	－	－	－	－	－	－
3	Staphylococcus aureus	S	S	S	S	R	R	S	S	S	S	S	S	－		－	－	－	－	－	－	＋	＋		＋	＋	＋	－	＋	－	＋	－	＋	－	－	－	＋	－	－	－	－	－	－	＋	＋	－	＋	－	－
4	Staphylococcus aureus	S	S	S	S	S	R	S	S	S	S	S	S	－		＋	－	－	－	－	－	－	－		＋	＋	＋	－	＋	＋	＋	－	＋	－	－	－	＋	＋	－	－	－	－	＋	＋	－	－	＋	－	－
5	Staphylococcus aureus	R	S	S	R	R	R	S	S	S	S	S	S	＋		＋	－	－	＋	＋	－	＋	＋		＋	＋	＋	－	＋	＋	＋	－	＋	－	－	－	＋	＋	－	＋	＋	＋	－	＋	＋	－	＋	－	－
6	Staphylococcus aureus	S	S	S	S	S	S	S	S	S	S	S	S	－		－	－	－	－	－	－	－	－		＋	＋	＋	－	＋	－	＋	－	－	－	－	－	－	－	－	－	－	－	－	－	－	－	－	－	－
7	Staphylococcus aureus	S	S	S	S	S	S	R	S	S	S	S	S	－		－	－	－	－	－	－	－	－		＋	＋	＋	－	＋	－	＋	－	－	－	－	－	－	－	－	－	－	－	－	－	－	－	－	－	－
8	Staphylococcus aureus	S	S	S	S	S	S	R	S	S	S	S	S	－		－	－	－	－	－	－	－	－		＋	＋	＋	－	＋	－	＋	－	－	－	－	－	－	－	－	－	－	－	－	－	－	－	－	－	－
9	Staphylococcus aureus	R	S	S	S	S	S	R	S	S	S	S	S	－		＋	－	－	－	－	－	－	－		＋	＋	＋	－	＋	＋	＋	－	－	－	－	－	－	－	－	－	－	－	－	－	－	－	－	－	－
1－	Staphylococcus aureus	R	S	S	S	S	S	S	S	S	S	S	S	－		＋	－	－	－	－	－	－	－		＋	＋	＋	－	＋	－	＋	－	＋	－	－	－	－	－	－	－	－	＋	－	－	－	－	－	－	－
11	Staphylococcus aureus	S	S	S	S	R	S	S	S	S	S	S	S	－		－	－	－	－	－	－	－	＋		＋	＋	＋	－	＋	＋	＋	－	＋	－	－	－	－	－	－	－	－	＋	－	－	－	－	－	－	－
12	Staphylococcus aureus	S	S	S	R	S	S	S	S	S	S	S	S	－		－	－	－	－	－	－	－	－		＋	＋	＋	＋	＋	＋	＋	－	－	－	－	－	－	－	－	－	－	－	－	－	－	－	－	－	－
13	Staphylococcus aureus	R	S	S	S	R	R	R	S	S	R	S	S	＋		＋	－	－	＋	＋	－	－	＋		＋	＋	＋	＋	＋	＋	＋	－	－	－	－	－	－	＋	－	－	－	＋	－	－	－	－	－	－	－
14	Staphylococcus aureus	R	S	S	R	R	S	S	S	S	S	S	S	＋		＋	－	－	－	－	－	＋	＋		＋	＋	＋	＋	＋	－	＋	－	－	－	－	－	－	－	－	－	－	＋	－	－	－	－	－	－	－
15	Staphylococcus aureus	R	S	S	S	R	R	S	S	S	S	S	S	＋		＋	－	－	＋	＋	－	＋	＋		＋	＋	＋	＋	＋	－	＋	－	－	－	－	－	－	＋	－	－	－	＋	－	－	－	－	－	－	－
16	Staphylococcus aureus	R	S	S	S	S	S	S	S	S	S	S	S	－		＋	－	－	－	－	－	－	－		＋	＋	＋	＋	＋	－	＋	－	－	－	－	－	－	－	－	－	－	－	－	－	－	－	－	－	－
17	Staphylococcus aureus	R	S	S	S	S	S	S	S	S	S	S	S	－		＋	－	－	－	－	－	－	－		＋	＋	＋	＋	＋	－	＋	－	－	－	－	－	－	－	－	－	－	－	－	－	－	－	－	－	－
18	Staphylococcus aureus	S	S	S	S	S	S	S	S	S	S	S	S	－		－	－	－	－	－	－	－	－		＋	＋	＋	＋	＋	－	＋	－	＋	＋	－	－	－	－	－	－	－	－	－	－	－	－	－	－	－
19	Staphylococcus aureus	S	S	S	S	S	S	S	S	S	S	S	S	－		－	－	－	－	－	－	－	－		＋	＋	＋	－	＋	－	＋	－	－	－	－	－	＋	－	－	－	－	－	－	＋	－	－	＋	－	－
20	Staphylococcus aureus	R	S	S	S	S	S	S	S	S	S	S	S	－		＋	－	－	－	－	－	－	－		＋	＋	＋	＋	＋	－	＋	－	－	－	－	－	－	－	－	－	－	－	－	－	－	－	－	－	－
21	Staphylococcus aureus	S	S	S	S	S	R	S	S	S	S	S	S	－		－	－	－	＋	－	－	－	－		＋	＋	＋	＋	＋	－	＋	－	－	－	－	－	－	－	－	－	－	－	－	－	－	－	－	－	－
22	Staphylococcus aureus	S	S	S	S	R	S	S	S	S	S	S	S	－		－	－	－	－	－	－	－	＋		＋	＋	＋	＋	＋	－	＋	－	－	－	－	－	－	＋	－	－	－	－	－	－	－	－	－	－	－
23	Staphylococcus aureus	R	S	S	S	S	S	S	S	S	R	S	S	－		＋	－	－	－	－	－	－	－		＋	＋	＋	＋	＋	－	＋	－	－	－	－	－	－	－	－	－	－	－	－	－	－	－	－	－	－
24	Staphylococcus aureus	S	S	S	S	S	S	S	S	S	S	S	S	－		＋	－	－	－	－	－	－	－		＋	＋	＋	＋	＋	－	－	－	－	－	－	－	－	－	－	－	－	－	－	－	－	－	－	－	－
25	Staphylococcus aureus	S	S	S	S	S	S	S	S	S	S	S	S	－		－	－	－	－	－	－	－	－		＋	＋	＋	＋	＋	－	－	－	－	－	－	－	－	－	－	＋	－	－	－	－	－	－	－	－	－
26	Staphylococcus aureus	R	S	S	S	S	S	R	S	S	R	S	S	＋		＋	－	－	－	－	－	－	－		＋	＋	＋	＋	＋	＋	－	－	＋	＋	－	－	－	－	－	－	－	－	－	－	－	－	－	－	－
27	Staphylococcus aureus	R	S	S	S	R	R	S	S	S	S	S	S	＋		＋	－	－	＋	－	－	＋	＋		＋	＋	＋	＋	＋	－	－	－	＋	－	－	－	－	－	－	＋	－	－	－	－	－	－	－	－	－
28	Staphylococcus aureus	R	S	S	S	R	S	S	S	S	S	S	S	－		＋	－	－	－	－	－	＋	＋		＋	＋	＋	＋	＋	－	－	－	－	＋	－	－	－	－	－	＋	－	－	－	－	－	－	－	－	－
29	Staphylococcus aureus	R	S	S	S	S	S	S	S	S	S	S	S	－		＋	－	－	－	－	－	－	－		＋	＋	＋	＋	＋	－	＋	－	－	＋	－	－	－	－	－	－	－	－	－	－	－	－	－	－	－
30	Staphylococcus aureus	S	S	S	S	S	S	S	S	S	S	S	S	－		－	－	－	－	－	－	－	－		＋	＋	＋	＋	＋	＋	－	－	＋	＋	－	－	－	－	－	－	－	－	－	－	－	－	－	－	－
31	Staphylococcus aureus	R	S	S	S	S	S	S	S	S	S	S	S	－		＋	－	－	－	－	－	－	－		＋	＋	＋	＋	＋	＋	－	－	＋	－	－	－	－	－	－	－	－	－	－	－	－	－	－	－	－
32	Staphylococcus aureus	S	S	S	S	S	S	S	S	S	S	S	S	－		－	－	－	－	－	－	－	－		＋	＋	＋	＋	＋	－	＋	－	＋	－	－	－	－	－	－	－	－	－	－	－	－	－	－	－	－
33	Staphylococcus aureus	R	S	S	S	R	S	S	S	S	S	S	S	－		＋	－	－	－	－	－	＋	＋		＋	＋	＋	＋	＋	－	－	－	＋	－	－	－	－	－	－	－	－	－	－	－	－	－	－	－	－
34	Staphylococcus aureus	R	S	S	S	S	S	S	S	S	S	S	S	－		＋	－	－	－	－	－	－	－		＋	＋	＋	＋	＋	－	－	－	＋	－	－	－	－	＋	－	－	－	－	－	－	－	－	－	－	－
35	Staphylococcus aureus	R	S	S	S	R	S	S	S	S	S	S	S	－		＋	－	－	－	－	－	－	＋		＋	＋	＋	＋	＋	－	－	－	－	－	－	－	－	－	－	－	－	－	－	－	－	－	＋	－	－
36	Staphylococcus aureus	R	S	S	S	S	R	S	S	S	S	S	S	－		＋	－	－	＋	＋	－	－	－		＋	＋	＋	＋	＋	－	＋	－	＋	－	－	－	－	＋	－	－	－	－	－	－	－	－	－	－	－
37	Staphylococcus aureus	R	S	S	S	S	S	S	S	S	S	S	S	－		＋	－	－	－	－	－	－	－		＋	＋	＋	＋	＋	－	－	－	＋	－	－	－	＋	－	－	＋	－	＋	＋	＋	＋	－	＋	－	－
38	Staphylococcus aureus	S	S	S	R	S	S	S	S	S	S	S	S	－		－	－	－	－	－	－	－	－		＋	＋	＋	＋	＋	－	＋	－	＋	－	－	－	－	－	－	－	－	－	－	－	－	－	－	－	－
39	Staphylococcus aureus	R	S	S	R	S	S	S	S	S	R	S	S	＋		＋	－	－	－	－	－	－	－		＋	＋	＋	＋	＋	－	＋	－	＋	－	－	－	－	－	－	－	－	－	－	－	－	－	－	－	－
40	Staphylococcus aureus	S	S	S	S	S	S	S	S	S	S	S	S	－		－	－	－	－	－	－	－	－		＋	＋	＋	＋	＋	－	＋	－	－	＋	－	－	＋	－	－	－	＋	＋	＋	＋	＋	－	＋	－	－
41	Staphylococcus aureus	S	S	S	S	S	S	S	S	S	S	S	S	－		－	－	－	－	－	－	－	－		＋	＋	＋	＋	＋	－	＋	－	－	－	－	－	－	－	－	－	－	－	－	－	－	－	＋	－	－
42	Staphylococcus aureus	R	S	S	S	S	S	S	S	S	S	S	S	－		＋	－	－	－	－	－	－	－		＋	＋	＋	＋	＋	＋	＋	－	－	－	－	－	－	－	－	－	－	－	－	－	－	－	－	－	－
43	Staphylococcus aureus	R	S	S	S	S	S	S	S	S	S	S	S	－		＋	－	－	－	－	－	－	－		＋	＋	＋	＋	＋	＋	＋	－	－	－	－	－	＋	－	－	－	－	－	－	－	＋	－	＋	－	－
44	Staphylococcus aureus	R	S	S	S	S	S	S	S	S	S	S	S	－		＋	－	－	－	－	－	－	－		＋	＋	＋	＋	＋	－	＋	－	－	－	－	－	－	－	－	－	－	－	－	－	－	－	－	－	－
45	Staphylococcus aureus	R	S	S	S	S	S	S	S	S	S	S	S	－		＋	－	－	－	－	－	－	－		＋	＋	＋	＋	＋	＋	＋	－	－	－	－	－	－	－	－	－	－	－	－	－	－	－	－	－	－
46	Staphylococcus aureus	R	S	S	S	R	R	S	S	S	S	S	S	＋		＋	－	－	＋	＋	－	－	＋		＋	＋	＋	＋	＋	＋	＋	－	－	－	－	－	－	－	－	－	－	－	－	－	－	－	－	－	－
47	Staphylococcus aureus	R	S	S	S	S	S	S	S	S	R	S	S	－		＋	－	－	－	－	－	－	－		＋	＋	＋	＋	＋	＋	＋	－	－	－	－	－	－	－	－	－	－	－	－	－	－	－	－	－	－
48	Staphylococcus aureus	S	S	S	S	S	S	S	S	S	R	S	S	－		－	－	－	－	－	－	－	－		＋	＋	＋	＋	＋	＋	＋	－	－	－	－	－	＋	－	－	－	－	－	－	－	－	－	－	－	－
49	Staphylococcus aureus	S	S	S	S	S	S	S	S	S	S	S	S	－		－	－	－	－	－	－	－	－		＋	＋	＋	＋	＋	－	＋	－	－	－	－	－	－	－	－	＋	－	－	＋	－	－	－	－	－	－
50	Staphylococcus aureus	R	S	S	S	S	S	S	S	S	S	S	S	－		＋	－	－	－	－	－	－	－		＋	＋	＋	＋	＋	－	＋	－	－	－	－	－	－	－	－	－	－	－	＋	－	－	－	－	－	－
51	Staphylococcus aureus	R	S	S	S	S	S	S	S	S	S	S	S	－		＋	－	－	－	－	－	－	－		＋	＋	＋	－	＋	－	＋	－	－	－	－	－	－	－	－	－	－	－	－	－	＋	－	－	－	－
52	Staphylococcus aureus	R	S	S	S	S	R	S	S	S	S	S	S	－		＋	－	－	＋	＋	－	－	－		＋	＋	＋	－	＋	－	＋	－	－	＋	－	－	＋	＋	－	＋	－	＋	－	＋	＋	－	＋	－	－
53	Staphylococcus aureus	S	S	S	S	S	R	S	S	S	S	S	S	－		－	－	－	－	－	－	－	－		＋	＋	＋	＋	＋	－	＋	－	－	－	－	－	－	－	－	－	－	－	－	－	－	－	＋	－	－
54	Staphylococcus aureus	S	S	S	S	S	R	S	S	S	S	S	S	－		－	－	－	＋	＋	－	－	－		＋	＋	＋	＋	＋	－	＋	－	－	＋	－	－	－	－	－	－	－	－	－	－	－	－	－	－	－
55	Staphylococcus aureus	S	S	S	S	S	S	S	S	S	S	S	S	－		＋	－	－	－	－	－	－	－		＋	＋	＋	＋	＋	－	＋	－	－	－	－	－	－	－	－	－	－	－	－	－	－	－	＋	－	－
56	Staphylococcus aureus	S	S	S	S	S	S	S	S	S	S	S	S	－		＋	－	－	－	－	－	－	－		＋	＋	＋	－	＋	－	＋	－	＋	－	－	－	－	－	－	－	－	－	－	－	－	－	＋	－	－
57	Staphylococcus aureus	S	S	S	S	S	S	S	S	S	S	S	S	－		－	－	－	－	－	－	－	－		＋	＋	＋	＋	＋	－	＋	－	＋	－	－	－	－	＋	－	－	－	＋	－	－	－	－	－	－	－
58	Staphylococcus aureus	R	S	S	S	S	S	S	S	S	S	S	S	－		＋	－	－	－	－	－	－	－		＋	＋	＋	－	＋	－	＋	－	＋	－	－	－	－	－	－	－	－	＋	－	－	－	－	－	－	－
59	Staphylococcus aureus	R	S	S	S	S	S	S	S	S	S	S	S	－		＋	－	－	－	－	－	－	－		＋	＋	＋	－	＋	－	＋	－	＋	－	－	－	－	－	－	－	－	＋	－	－	－	－	－	－	－
60	Staphylococcus aureus	R	S	S	S	S	S	S	S	S	S	S	S	－		＋	－	－	－	－	－	－	－		＋	＋	＋	－	＋	－	－	－	－	－	－	－	＋	＋	－	＋	－	＋	－	＋	＋	－	＋	－	－
61	Staphylococcus aureus	S	S	S	S	S	S	S	S	S	S	S	S	－		－	－	－	－	－	－	－	－		＋	＋	＋	－	＋	－	－	－	－	－	－	－	－	－	－	－	－	－	－	－	－	－	－	－	－
62	Staphylococcus aureus	R	S	S	S	S	S	S	S	S	S	S	S	－		＋	－	－	－	－	－	－	－		＋	＋	＋	＋	＋	－	－	－	－	－	－	－	－	－	－	－	－	－	－	－	－	－	－	－	－
63	Staphylococcus aureus	R	S	S	S	S	S	S	S	S	S	S	S	－		＋	－	－	－	－	－	－	－		＋	＋	＋	－	＋	－	＋	－	－	－	－	－	－	－	－	－	－	－	－	－	－	－	－	－	－
64	Staphylococcus aureus	R	S	S	S	S	S	S	S	S	S	S	S	－		＋	－	－	－	－	－	－	－		＋	＋	＋	－	＋	－	＋	－	＋	＋	－	－	－	－	－	－	－	－	－	－	－	－	－	－	－
65	Staphylococcus aureus	R	S	S	S	S	S	S	S	S	R	S	S	－		＋	－	－	－	－	－	－	－		＋	＋	＋	－	＋	－	－	－	＋	－	－	－	－	－	－	－	－	－	－	－	－	－	－	－	－
66	Staphylococcus aureus	R	S	S	R	R	R	R	S	S	S	S	S	＋		＋	－	－	＋	＋	－	＋	＋		＋	＋	＋	＋	＋	－	＋	－	－	－	－	－	－	－	－	－	－	－	－	－	－	－	－	－	－
67	Staphylococcus aureus	S	S	S	S	S	S	S	S	S	S	S	S	－		－	－	－	－	－	－	－	－		＋	＋	＋	＋	＋	－	＋	－	＋	－	－	－	－	－	－	－	－	－	－	－	－	－	－	－	－
68	Staphylococcus aureus	R	S	S	S	R	R	S	S	S	S	S	S	－		＋	－	－	＋	＋	－	＋	＋		＋	＋	＋	＋	＋	－	＋	－	＋	－	－	－	－	－	－	－	－	－	－	－	－	－	－	－	－
69	Staphylococcus aureus	R	S	S	S	R	S	S	S	S	S	S	S	－		＋	－	－	－	－	－	＋	＋		＋	＋	＋	＋	＋	－	＋	－	＋	－	－	－	－	－	－	－	－	－	－	－	－	－	－	－	－
70	Staphylococcus aureus	R	S	S	S	S	R	S	S	S	S	S	S	－		＋	－	－	＋	－	－	－	－		＋	＋	＋	＋	＋	－	＋	－	－	－	－	－	＋	＋	－	＋	＋	＋	－	＋	＋	－	－	－	－
71	Staphylococcus aureus	R	S	S	S	R	R	S	S	S	S	S	S	＋		＋	－	－	＋	＋	－	＋	＋		＋	＋	＋	＋	＋	－	＋	－	－	－	－	－	－	－	－	－	－	－	－	－	－	－	－	－	－
72	Staphylococcus aureus	R	S	S	S	S	S	S	S	S	S	S	S	－		＋	－	－	－	－	－	－	－		＋	＋	＋	＋	＋	－	－	－	－	－	－	－	－	－	－	－	－	－	－	＋	－	－	－	－	－
73	Staphylococcus aureus	R	S	S	R	S	S	R	S	S	S	S	S	＋		＋	－	－	－	－	－	－	－		＋	＋	＋	＋	＋	－	＋	－	－	－	－	－	＋	－	－	－	－	－	－	－	＋	－	－	－	－
74	Staphylococcus aureus	R	S	S	S	R	S	S	S	S	S	S	S	－		＋	－	－	－	－	－	－	＋		＋	＋	＋	＋	＋	－	－	－	－	－	－	－	－	－	－	－	－	－	－	－	＋	－	－	－	－
75	Staphylococcus aureus	R	S	S	S	S	R	R	S	S	S	S	S	＋		＋	－	－	＋	－	－	－	－		＋	＋	＋	＋	＋	－	－	－	－	－	－	－	＋	－	－	－	－	－	－	－	＋	－	－	－	－
76	Staphylococcus aureus	R	S	S	R	S	S	S	S	S	S	S	S	－		＋	－	－	－	－	－	－	－		＋	＋	＋	＋	＋	－	－	－	－	－	－	－	－	＋	－	－	－	－	－	－	－	－	－	－	－
77	Staphylococcus aureus	S	S	S	S	S	S	R	S	S	S	S	S	－		－	－	－	－	－	－	－	－		＋	＋	＋	＋	＋	－	＋	－	－	－	－	－	－	－	－	－	－	－	－	＋	－	－	－	－	－
78	Staphylococcus aureus	R	S	S	S	R	R	S	S	S	S	S	S	＋		＋	－	－	＋	＋	－	＋	＋		＋	＋	＋	＋	＋	－	＋	－	－	－	－	－	－	－	－	－	－	－	－	－	－	－	－	－	－
79	Staphylococcus aureus	R	S	S	S	R	S	S	S	S	S	S	S	－		＋	－	－	－	－	－	－	＋		＋	＋	＋	＋	＋	－	＋	－	－	－	－	－	－	－	－	－	－	＋	－	－	－	－	－	－	－
80	Staphylococcus aureus	S	S	S	S	S	S	S	S	S	S	S	S	－		－	－	－	－	－	－	－	－		＋	＋	＋	＋	＋	－	＋	－	－	－	－	－	－	－	－	－	－	＋	－	－	－	－	－	－	－
81	Staphylococcus aureus	R	S	S	S	S	S	S	S	S	S	S	S	－		＋	－	－	－	－	－	－	－		＋	＋	＋	＋	＋	－	＋	－	－	＋	－	－	－	－	－	－	－	－	－	－	－	－	－	－	－
82	Staphylococcus aureus	S	S	S	R	S	S	S	S	S	S	S	S	－		－	－	－	－	－	－	－	－		＋	＋	＋	＋	＋	－	＋	－	－	－	－	－	－	－	－	－	－	－	－	－	－	－	－	－	－
83	Staphylococcus aureus	S	S	S	R	S	S	S	S	S	S	S	S	－		－	－	－	－	－	－	－	－		＋	＋	＋	＋	＋	－	＋	－	－	－	－	－	＋	－	－	－	＋	－	＋	＋	＋	－	－	－	－
84	Staphylococcus aureus	R	S	S	S	S	S	S	S	S	S	S	S	－		＋	－	－	－	－	－	－	－		＋	＋	＋	＋	＋	－	＋	－	－	－	－	－	－	－	－	－	－	－	－	－	－	－	－	－	－
85	Staphylococcus aureus	R	S	S	S	S	S	S	S	S	S	S	S	－		＋	－	－	－	－	－	－	－		＋	＋	＋	＋	＋	－	＋	－	＋	＋	－	－	－	－	－	－	－	－	－	－	－	－	－	－	－
86	Staphylococcus aureus	S	S	S	S	S	S	S	S	S	S	S	S	－		－	－	－	－	－	－	－	－		＋	＋	＋	＋	＋	－	＋	－	－	－	－	－	－	＋	－	－	－	－	－	－	－	－	－	－	－
87	Staphylococcus aureus	S	S	S	S	S	S	S	S	S	S	S	S	－		－	－	－	－	－	－	－	－		＋	＋	＋	＋	＋	－	＋	－	－	－	－	－	－	－	－	－	－	－	－	－	－	－	－	－	－
88	Staphylococcus aureus	R	S	S	S	S	S	S	S	S	S	S	S	－		＋	－	－	－	－	－	－	－		＋	＋	＋	＋	＋	－	＋	－	－	－	－	－	－	＋	－	－	－	－	－	－	－	－	－	－	－
89	Staphylococcus aureus	R	S	S	S	R	R	R	S	S	S	S	S	＋		＋	－	－	＋	＋	－	＋	＋		＋	＋	＋	＋	＋	－	＋	－	－	－	－	－	－	－	－	－	－	－	－	－	－	－	－	－	－
90	Staphylococcus aureus	R	S	S	S	S	S	S	S	S	S	S	S	－		＋	－	－	－	－	－	－	－		＋	＋	＋	－	＋	＋	＋	－	＋	－	－	－	－	－	－	－	－	－	－	－	－	－	－	－	－
91	Staphylococcus aureus	R	S	S	S	R	S	S	S	S	S	S	S	－		＋	－	－	－	－	－	＋	＋		＋	＋	＋	＋	＋	－	＋	－	＋	－	－	－	－	－	－	－	－	－	－	－	－	－	－	－	－
92	Staphylococcus aureus	S	S	S	S	R	S	S	S	S	S	S	S	－		－	－	－	－	－	－	－	＋		＋	＋	＋	－	＋	＋	＋	－	＋	－	－	－	－	＋	－	－	－	－	－	－	－	－	－	－	－
93	Staphylococcus aureus	S	S	S	S	S	S	S	S	S	S	S	S	－		－	－	－	－	－	－	－	－		＋	＋	＋	＋	＋	－	＋	－	＋	－	－	－	－	＋	－	－	－	－	－	－	－	－	－	－	－
94	Staphylococcus aureus	S	S	S	S	S	S	S	S	S	S	S	S	－		－	－	－	－	－	－	－	－		＋	＋	＋	－	＋	－	＋	－	＋	＋	－	－	－	－	－	－	－	－	－	－	－	－	－	－	－
95	Staphylococcus aureus	R	S	S	R	R	R	S	S	S	S	S	S	＋		＋	－	－	＋	＋	－	＋	＋		＋	＋	＋	－	＋	－	－	－	＋	＋	－	－	－	－	－	－	－	－	－	－	－	－	－	－	－
96	Staphylococcus aureus	R	S	S	S	S	S	S	S	S	S	S	S	－		＋	－	－	－	－	－	－	－		＋	＋	＋	－	＋	－	－	－	－	＋	－	－	－	－	－	－	－	－	－	－	－	－	－	－	－
97	Staphylococcus aureus	R	S	S	S	S	S	S	S	S	S	S	S	－		＋	－	－	－	－	－	－	－		＋	＋	＋	－	＋	－	－	－	－	＋	－	－	－	－	－	－	－	－	－	－	－	－	－	－	－
98	Staphylococcus aureus	R	S	S	S	S	S	S	S	S	S	S	S	－		＋	－	－	－	－	－	－	－		＋	＋	＋	＋	＋	－	＋	－	－	＋	－	－	－	－	－	－	－	－	－	－	－	－	－	－	－
99	Staphylococcus aureus	R	S	S	S	S	S	S	S	S	S	S	S	－		＋	－	－	－	－	－	－	－		＋	＋	＋	＋	＋	－	－	－	－	－	－	－	－	－	－	－	－	－	－	－	＋	－	－	－	－
100	Staphylococcus aureus	R	S	S	S	S	S	S	S	S	S	S	S	－		＋	－	－	－	－	－	－	－		＋	＋	＋	＋	＋	－	＋	－	－	－	－	－	－	－	－	－	－	－	－	－	－	－	－	－	－
101	Staphylococcus aureus	R	S	S	R	R	R	S	S	S	S	S	S	＋		＋	－	－	＋	＋	－	＋	＋		＋	＋	＋	＋	＋	－	－	－	－	－	－	－	－	－	－	－	－	－	－	－	－	－	－	－	－
102	Staphylococcus aureus	S	S	S	S	S	S	R	S	S	S	S	S	－		－	－	－	－	－	－	－	－		＋	＋	＋	＋	＋	－	－	－	－	－	－	－	－	－	－	－	－	－	－	－	－	－	－	－	－
103	Staphylococcus aureus	S	S	S	S	S	R	S	S	S	S	S	S	－		－	－	－	－	－	－	－	－		＋	＋	＋	＋	＋	－	－	－	－	－	－	－	－	－	－	－	－	－	－	－	－	－	－	－	－
104	Staphylococcus aureus	R	S	S	S	S	S	S	S	S	S	S	S	－		＋	－	－	－	－	－	－	－		＋	＋	＋	＋	＋	－	＋	－	－	－	－	－	－	－	－	－	－	－	－	－	－	－	－	－	－
105	Staphylococcus aureus	R	S	S	S	S	S	S	S	S	S	S	S	－		＋	－	－	－	－	－	－	－		＋	＋	＋	＋	＋	－	＋	－	－	－	－	－	－	－	－	－	－	－	－	－	－	－	－	－	－
106	Staphylococcus aureus	R	S	S	S	S	S	S	S	S	S	S	S	－		＋	－	－	－	－	－	－	－		＋	＋	＋	＋	＋	－	＋	－	－	＋	－	－	－	－	－	－	－	－	－	－	－	－	－	－	－
107	Staphylococcus aureus	R	S	S	S	S	S	S	S	S	S	S	S	－		＋	－	－	－	－	－	－	－		＋	＋	＋	＋	＋	－	＋	－	－	－	－	－	－	－	－	－	－	－	－	－	－	－	－	－	－
108	Staphylococcus aureus	R	S	S	S	S	S	S	S	S	S	S	S	－		＋	－	－	－	－	－	－	－		＋	＋	＋	＋	＋	－	＋	－	－	－	－	－	－	－	－	－	－	－	－	－	－	－	－	－	－
109	Staphylococcus aureus	R	S	S	S	S	S	S	S	S	S	S	S	－		＋	－	－	－	－	－	－	－		＋	＋	＋	＋	＋	－	－	－	－	＋	－	－	－	－	－	－	－	－	－	－	－	－	－	－	－
110	Staphylococcus aureus	S	S	S	S	S	S	R	S	S	S	S	S	－		－	－	－	－	－	－	－	－		＋	＋	＋	＋	＋	－	－	－	－	＋	－	－	－	－	－	－	－	－	－	－	－	－	－	－	－
111	Staphylococcus aureus	S	S	S	R	S	S	S	S	S	S	S	S	－		－	－	－	－	－	－	－	－		＋	＋	＋	＋	＋	－	＋	－	－	－	－	－	－	－	－	－	－	－	－	－	－	－	－	－	－
112	Staphylococcus aureus	R	S	S	S	R	S	S	S	S	S	S	S	－		＋	－	－	－	－	－	－	＋		＋	＋	＋	＋	＋	－	＋	－	－	－	－	－	＋	＋	－	－	－	＋	－	＋	＋	－	＋	－	－
113	Staphylococcus aureus	S	S	S	S	S	S	S	S	S	S	S	S	－		－	－	－	－	－	－	－	－		＋	＋	＋	＋	＋	－	＋	－	－	－	－	－	＋	＋	－	－	＋	－	－	＋	＋	－	＋	－	－
114	Staphylococcus aureus	R	S	S	S	S	S	S	S	S	S	S	S	－		＋	－	－	－	－	－	－	－		＋	＋	＋	＋	＋	－	＋	－	－	－	－	－	＋	－	－	－	－	＋	＋	－	－	－	－	－	－
115	Staphylococcus aureus	S	S	S	S	S	S	S	S	S	S	S	S	－		－	－	－	－	－	－	－	－		＋	＋	＋	－	＋	－	＋	－	－	－	－	－	－	－	－	－	－	＋	＋	－	－	－	－	－	－
116	Staphylococcus aureus	S	S	S	S	S	S	S	S	S	S	S	S	－		－	－	－	－	－	－	－	－		＋	＋	＋	＋	＋	－	＋	－	－	－	－	－	－	－	－	－	－	＋	－	－	－	－	－	－	－
117	Staphylococcus aureus	R	S	S	S	S	S	S	S	S	S	S	S	－		＋	－	－	－	－	－	－	－		＋	＋	＋	＋	＋	－	＋	－	＋	＋	－	－	＋	－	－	－	＋	－	－	＋	＋	－	＋	－	－
118	Staphylococcus aureus	R	S	S	S	S	S	S	S	S	S	S	S	－		＋	－	－	－	－	－	－	－		＋	＋	＋	＋	＋	－	＋	－	＋	－	－	－	－	－	－	－	－	－	－	－	－	－	－	－	－
119	Staphylococcus aureus	R	S	S	S	S	S	S	S	S	S	S	S	－		＋	－	－	－	－	－	－	－		＋	＋	＋	－	＋	－	－	－	＋	－	－	－	－	－	－	－	－	－	－	－	－	－	－	－	－
120	Staphylococcus aureus	R	S	S	S	S	S	R	S	S	S	S	S	－		＋	－	－	－	－	－	－	－		＋	＋	＋	－	＋	－	＋	－	－	－	－	－	－	－	－	－	－	－	－	－	－	－	－	－	－
121	Staphylococcus aureus	R	S	S	S	S	S	S	S	S	S	S	S	－		＋	－	－	－	－	－	－	－		＋	＋	＋	＋	＋	－	－	－	＋	－	－	－	＋	＋	－	－	－	－	－	＋	＋	－	＋	－	－
122	Staphylococcus aureus	R	S	S	S	R	S	S	S	S	S	S	S	－		＋	－	－	－	－	－	－	＋		＋	＋	＋	＋	＋	－	－	－	－	＋	－	－	－	－	－	－	－	－	－	－	－	－	＋	－	－
123	Staphylococcus aureus	S	S	S	R	R	R	S	S	S	S	S	S	＋		－	－	－	＋	＋	－	＋	＋		＋	＋	＋	＋	＋	－	－	－	＋	＋	－	－	＋	＋	－	－	＋	－	＋	＋	＋	－	＋	－	－
124	Staphylococcus aureus	S	S	S	S	R	S	S	S	S	S	S	S	－		－	－	－	－	－	－	＋	＋		＋	＋	＋	＋	＋	－	－	－	＋	－	－	－	＋	＋	－	－	＋	－	＋	＋	＋	－	＋	－	－
125	Staphylococcus aureus	S	S	S	S	R	S	S	S	S	S	S	S	－		－	－	－	－	－	－	－	＋		＋	＋	＋	＋	＋	－	＋	－	＋	＋	－	－	－	－	－	－	－	－	－	－	－	－	－	－	－
126	Staphylococcus aureus	S	S	S	S	S	S	S	S	S	S	S	S	－		－	－	－	－	－	－	－	－		＋	＋	＋	＋	＋	－	＋	－	＋	＋	－	－	－	－	－	－	－	－	－	－	－	－	－	－	－
127	Staphylococcus aureus	S	S	S	S	S	S	S	S	S	S	S	S	－		－	－	－	－	－	－	－	－		＋	＋	＋	＋	＋	－	＋	－	＋	＋	－	－	－	－	－	－	－	－	－	－	－	－	－	－	－
128	Staphylococcus aureus	S	S	S	S	S	S	S	S	S	S	S	S	－		－	－	－	－	－	－	－	－		＋	＋	＋	＋	＋	－	＋	－	＋	－	－	－	－	－	－	－	－	－	－	－	－	－	－	－	－
129	Staphylococcus aureus	S	S	S	S	S	S	S	S	S	S	S	S	－		－	－	－	－	－	－	－	－		＋	＋	＋	＋	＋	－	＋	－	＋	－	－	－	－	－	－	－	－	－	－	－	－	－	－	－	－
130	Staphylococcus aureus	R	S	S	S	S	S	S	S	S	S	S	S	－		＋	－	－	－	－	－	－	－		＋	＋	＋	＋	＋	－	＋	－	＋	－	－	－	－	－	－	－	－	－	－	－	－	－	－	－	－
131	Staphylococcus aureus	R	S	S	S	R	R	S	S	S	S	S	S	＋		＋	－	－	＋	＋	－	－	＋		＋	＋	＋	＋	＋	－	－	－	＋	－	－	－	－	－	－	－	－	－	－	－	－	－	－	－	－
132	Staphylococcus aureus	R	S	S	S	R	S	S	S	S	S	S	S	－		＋	－	－	－	－	－	＋	＋		＋	＋	＋	＋	＋	－	－	－	＋	－	－	－	－	－	－	－	－	－	－	－	－	－	－	－	－
133	Staphylococcus aureus	R	S	S	S	S	S	S	S	S	S	S	S	－		＋	－	－	－	－	－	－	－		＋	＋	＋	＋	＋	－	－	－	－	－	－	－	－	－	－	－	－	－	－	－	－	－	－	－	－
134	Staphylococcus aureus	R	S	S	S	S	S	S	S	S	S	S	S	－		＋	－	－	－	－	－	－	－		＋	＋	＋	＋	＋	－	－	－	－	－	－	－	－	－	－	－	－	－	－	－	－	－	－	－	－
135	Staphylococcus aureus	R	S	S	S	S	S	S	S	S	S	S	S	－		＋	－	－	－	－	－	－	－		＋	＋	＋	＋	＋	－	－	－	－	－	－	－	－	－	－	－	－	－	－	－	－	－	－	－	－
136	Staphylococcus aureus	S	S	S	S	S	S	R	S	S	S	S	S	－		－	－	－	－	－	－	－	－		＋	＋	＋	＋	＋	－	＋	－	－	＋	－	－	－	－	－	－	－	－	－	－	－	－	－	－	－
137	Staphylococcus aureus	R	S	S	S	S	R	S	S	S	S	S	S	－		＋	－	－	－	－	－	－	－		＋	＋	＋	＋	＋	－	＋	－	＋	－	－	－	－	－	－	－	－	－	－	－	－	－	－	－	－
138	Staphylococcus aureus	S	S	S	S	S	S	S	S	S	S	S	S	－		－	－	－	－	－	－	－	－		＋	＋	＋	＋	＋	－	＋	－	＋	－	－	－	－	－	－	－	－	－	－	－	－	－	－	－	－
139	Staphylococcus aureus	S	S	S	S	S	S	S	S	S	S	S	S	－		－	－	－	－	－	－	－	－		＋	＋	＋	＋	＋	－	－	－	＋	－	－	－	－	－	－	－	－	－	－	－	－	－	－	－	－
140	Staphylococcus aureus	R	S	S	S	S	S	S	S	S	S	S	S	－		＋	－	－	－	－	－	－	－		＋	＋	＋	＋	＋	－	＋	－	＋	＋	－	－	－	－	－	－	－	－	－	－	－	－	－	－	－
141	Staphylococcus aureus	R	S	S	S	R	S	S	S	S	S	S	S	－		＋	－	－	－	－	－	＋	＋		＋	＋	＋	＋	＋	－	＋	－	＋	＋	－	－	－	－	－	－	－	－	－	＋	－	－	＋	－	－
142	Staphylococcus aureus	R	S	S	R	S	S	S	S	S	R	S	S	＋		＋	－	－	－	－	－	－	－		＋	＋	＋	＋	＋	－	－	－	－	－	－	－	＋	＋	－	－	＋	＋	－	＋	＋	－	＋	－	－
143	Staphylococcus aureus	R	S	S	S	S	S	S	S	S	R	S	S	－		＋	－	－	－	－	－	－	－		＋	＋	＋	＋	＋	－	＋	－	＋	－	－	－	－	－	－	－	－	－	－	－	－	－	－	－	－
144	Staphylococcus aureus	R	S	S	R	S	S	S	S	S	S	S	S	－		＋	－	－	－	－	－	－	－		＋	＋	＋	＋	＋	－	－	－	＋	－	－	－	＋	＋	－	－	－	＋	＋	＋	＋	－	＋	－	－
145	Staphylococcus aureus	S	S	S	S	S	S	S	S	S	R	S	S	－		－	－	－	－	－	－	－	－		＋	＋	＋	＋	＋	－	＋	－	－	＋	－	－	＋	－	－	－	－	＋	－	＋	＋	－	＋	－	－
146	Staphylococcus aureus	R	S	S	S	S	S	S	S	S	S	S	S	－		＋	－	－	－	－	－	－	－		＋	＋	＋	＋	＋	－	－	－	＋	＋	－	－	－	－	－	－	－	－	－	＋	－	－	＋	－	－
147	Staphylococcus aureus	S	S	S	S	S	S	S	S	S	S	S	S	－		－	－	－	－	－	－	－	－		＋	＋	＋	＋	＋	－	＋	－	－	－	－	－	＋	－	－	－	－	－	－	＋	＋	－	＋	－	－
148	Staphylococcus aureus	R	S	S	S	S	S	S	S	S	S	S	S	－		＋	－	－	－	－	－	－	－		＋	＋	＋	＋	＋	－	＋	－	－	－	－	－	－	－	－	－	－	－	－	－	－	－	－	－	－
149	Staphylococcus aureus	S	S	S	S	R	S	S	S	S	S	S	S	－		－	－	－	－	－	－	－	＋		＋	＋	＋	－	＋	－	＋	－	－	－	－	－	－	－	－	－	－	－	－	－	＋	－	－	－	－
150	Staphylococcus aureus	S	S	S	S	S	S	R	S	S	S	S	S	－		－	－	－	－	－	－	－	－		＋	＋	＋	＋	＋	－	＋	－	－	－	－	－	－	－	－	－	－	－	－	－	－	－	－	－	－
151	Staphylococcus aureus	R	S	S	R	S	S	S	S	S	S	S	S	－		＋	－	－	－	－	－	－	－		＋	＋	＋	＋	＋	－	＋	－	－	－	－	－	－	－	－	－	－	－	－	－	－	－	－	－	－
152	Staphylococcus aureus	R	S	S	S	S	S	S	S	S	S	S	S	－		＋	－	－	－	－	－	－	－		＋	＋	＋	＋	＋	－	＋	－	－	－	－	－	－	＋	－	－	－	－	－	－	－	－	－	－	－
153	Staphylococcus aureus	S	S	S	S	R	S	S	S	S	S	S	S	－		－	－	－	－	－	－	＋	＋		＋	＋	＋	－	＋	＋	＋	－	－	－	－	－	－	＋	－	－	－	－	－	－	－	－	－	－	－
154	Staphylococcus aureus	R	S	S	S	R	R	S	S	S	S	S	S	＋		＋	－	－	＋	＋	－	＋	＋		＋	＋	＋	＋	＋	－	＋	－	－	－	－	－	－	＋	－	－	－	－	－	－	－	－	－	－	－
155	Staphylococcus aureus	S	S	S	R	S	S	S	S	S	S	S	S	－		－	－	－	－	－	－	－	－		＋	＋	＋	＋	＋	－	－	－	－	－	－	－	－	＋	－	－	－	－	－	－	－	－	－	－	－
156	Staphylococcus aureus	R	S	S	S	S	S	S	S	S	S	S	S	－		＋	－	－	－	－	－	－	－		＋	＋	＋	＋	＋	＋	－	－	－	－	－	－	－	－	－	－	－	－	－	－	－	－	－	－	－
157	Staphylococcus aureus	R	S	S	S	S	S	S	S	S	S	S	S	－		＋	－	－	－	－	－	－	－		＋	＋	＋	＋	＋	＋	－	－	－	－	－	－	－	－	－	－	－	－	－	－	－	－	－	－	－
158	Staphylococcus aureus	R	S	S	S	S	S	S	S	S	S	S	S	－		＋	－	－	－	－	－	－	－		＋	＋	＋	＋	＋	＋	＋	－	－	－	－	－	－	－	－	－	－	－	－	－	－	－	－	－	－
159	Staphylococcus aureus	S	S	S	S	S	S	S	S	S	S	S	S	－		－	－	－	－	－	－	－	－		＋	＋	＋	＋	＋	－	－	－	－	－	－	－	＋	－	－	－	＋	－	－	＋	＋	－	－	－	－
160	Staphylococcus aureus	S	S	S	S	S	S	S	S	S	S	S	S	－		－	－	－	－	－	－	－	－		＋	＋	＋	＋	＋	－	＋	－	－	－	－	－	－	－	－	－	－	－	－	－	－	－	－	－	－
161	Staphylococcus aureus	S	S	S	S	S	S	S	S	S	S	S	S	－		－	－	－	－	－	－	－	－		＋	＋	＋	－	＋	－	＋	－	－	－	－	－	－	－	－	－	－	＋	－	－	－	－	－	－	－
162	Staphylococcus aureus	R	S	S	S	S	S	S	S	S	S	S	S	－		＋	－	－	－	－	－	－	－		＋	＋	＋	－	＋	－	－	－	－	－	－	－	－	－	－	＋	－	－	－	－	－	－	－	－	－
163	Staphylococcus aureus	S	S	S	S	S	S	S	S	S	S	S	S	－		－	－	－	－	－	－	－	－		＋	＋	＋	－	＋	－	＋	－	＋	－	－	－	－	－	－	－	－	－	－	－	－	－	－	－	－
164	Staphylococcus aureus	R	S	S	S	R	S	S	S	S	S	S	S	－		＋	－	－	－	－	－	－	＋		＋	＋	＋	－	＋	＋	＋	－	＋	＋	－	－	－	－	－	－	－	＋	－	－	－	－	－	－	－
165	Staphylococcus aureus	S	S	S	S	S	S	S	S	S	S	S	S	－		－	－	－	－	－	－	－	－		＋	＋	＋	＋	＋	－	－	－	－	＋	－	－	－	－	－	－	－	＋	－	－	－	－	－	－	－
166	Staphylococcus aureus	R	S	S	S	S	S	S	S	S	S	S	S	－		＋	－	－	－	－	－	－	－		＋	＋	＋	＋	＋	－	＋	－	＋	－	－	－	－	－	－	－	－	＋	－	－	－	－	－	－	－
167	Staphylococcus aureus	S	S	S	S	S	S	S	S	S	S	S	S	－		－	－	－	－	－	－	－	－		＋	＋	＋	＋	＋	－	－	－	＋	－	－	－	－	－	－	－	－	－	－	－	－	－	－	－	－
168	Staphylococcus aureus	S	S	S	S	R	S	S	S	S	S	S	S	－		－	－	－	－	－	－	－	＋		＋	＋	＋	＋	＋	－	－	－	－	－	－	－	－	－	－	－	－	－	－	－	－	－	－	－	－
169	Staphylococcus aureus	S	S	S	S	S	S	S	S	S	S	S	S	－		－	－	－	－	－	－	－	－		＋	＋	＋	＋	＋	－	－	－	－	－	－	－	－	－	－	－	－	－	－	－	－	－	－	－	－
170	Staphylococcus aureus	S	S	S	S	S	S	S	S	S	S	S	S	－		－	－	－	－	－	－	－	－		＋	＋	＋	＋	＋	－	－	－	－	－	－	－	－	－	－	－	－	－	－	－	－	－	－	－	－
171	Staphylococcus aureus	S	S	S	S	S	S	S	S	S	S	S	S	－		－	－	－	－	－	－	－	－		＋	＋	＋	＋	＋	－	－	－	－	－	－	－	＋	－	－	－	－	－	－	＋	＋	－	－	－	－
172	Staphylococcus aureus	S	S	S	S	S	S	S	S	S	S	S	S	－		－	－	－	－	－	－	－	－		＋	＋	＋	＋	＋	－	－	－	－	－	－	－	－	－	－	－	－	－	－	＋	－	－	－	－	－
173	Staphylococcus chromogenes	R	S	S	S	S	S	S	S	S	S	S	S	－		＋	－	－	－	－	－	－	－		－	－	－	－	－	－	－	－	－	－	－	－	－	－	－	－	－	－	－	－	－	－	－	－	－
174	Staphylococcus chromogenes	R	S	S	S	R	R	S	S	S	S	S	S	＋		＋	－	－	－	－	－	－	＋		－	－	－	－	－	－	－	－	－	－	－	－	－	－	－	－	－	－	－	－	－	－	－	－	－
175	Staphylococcus chromogenes	R	S	S	S	R	R	S	S	S	S	S	S	＋		＋	－	－	＋	＋	－	－	＋		－	－	－	－	－	－	－	－	－	－	－	－	－	－	－	－	－	－	－	－	－	－	－	－	－
176	Staphylococcus chromogenes	R	S	S	S	R	S	S	S	S	S	S	S	－		＋	－	－	－	－	－	＋	＋		－	－	－	－	－	－	－	－	－	－	－	－	－	－	－	－	－	－	－	－	－	－	－	－	－
177	Staphylococcus chromogenes	R	S	S	S	S	S	S	S	S	S	S	S	－		＋	－	－	－	－	－	－	－		－	－	－	－	－	－	－	－	－	－	－	－	－	－	－	－	－	－	－	－	－	－	－	－	－
178	Staphylococcus chromogenes	R	S	S	S	R	S	S	S	S	S	S	S	－		＋	－	－	－	－	－	－	＋		－	－	－	－	－	－	－	－	－	－	－	－	－	－	－	－	－	－	－	－	－	－	－	－	－
179	Staphylococcus chromogenes	R	S	S	S	S	S	S	S	S	S	S	S	－		＋	－	－	－	－	－	－	－		－	－	－	－	－	－	－	－	－	－	－	－	－	－	－	－	－	－	－	－	－	－	－	－	－
180	Staphylococcus chromogenes	R	S	S	S	S	S	S	S	S	S	S	S	－		＋	－	－	－	－	－	－	－		－	－	－	－	－	－	－	－	－	－	－	－	－	－	－	－	－	－	－	－	－	－	－	－	－
181	Staphylococcus chromogenes	R	S	S	S	S	S	S	S	S	S	S	S	－		＋	－	－	－	－	－	－	－		－	－	－	－	－	－	－	－	－	－	－	－	－	－	－	－	－	－	－	－	－	－	－	－	－
182	Staphylococcus chromogenes	R	S	S	S	S	S	S	S	S	S	S	S	－		＋	－	－	－	－	－	－	－		－	－	－	－	－	－	－	－	－	－	－	－	－	－	－	－	－	－	－	－	－	－	－	－	－
183	Staphylococcus chromogenes	R	S	S	S	R	S	S	S	S	S	S	S	－		＋	－	－	－	－	－	＋	＋		－	－	－	－	－	－	－	－	－	－	－	－	－	－	－	－	－	－	－	－	－	－	－	－	－
184	Staphylococcus chromogenes	R	S	S	S	S	S	S	S	S	S	S	S	－		＋	－	－	－	－	－	－	－		－	－	－	－	－	－	－	－	－	－	－	－	－	－	－	－	－	－	－	－	－	－	－	－	－
185	Staphylococcus chromogenes	R	S	S	S	R	R	S	S	S	S	S	S	＋		＋	－	－	＋	＋	－	－	＋		－	－	－	－	－	－	－	－	－	－	－	－	－	－	－	－	－	－	－	－	－	－	－	－	－
186	Staphylococcus chromogenes	R	S	S	S	R	S	S	S	S	S	S	S	－		＋	－	－	－	－	－	＋	＋		－	－	－	－	－	－	－	－	－	－	－	－	－	－	－	－	－	－	－	－	－	－	－	－	－
187	Staphylococcus chromogenes	S	S	S	S	R	R	S	S	S	S	S	S	－		－	－	－	＋	＋	－	＋	＋		－	－	－	－	－	－	－	－	－	－	－	－	－	－	－	－	－	－	－	－	－	－	－	－	－
188	Staphylococcus chromogenes	R	S	S	S	S	S	S	S	S	S	S	S	－		＋	－	－	－	－	－	－	－		－	－	－	－	－	－	－	－	－	－	－	－	－	－	－	－	－	－	－	－	－	－	－	－	－
189	Staphylococcus chromogenes	R	S	S	S	S	S	S	S	S	S	S	S	－		＋	－	－	－	－	－	－	－		－	－	－	－	－	－	－	－	－	－	－	－	－	－	－	－	－	－	－	－	－	－	－	－	－
190	Staphylococcus chromogenes	S	S	S	S	S	S	S	S	S	S	S	S	－		－	－	－	－	－	－	－	－		－	－	－	－	－	－	－	－	－	－	－	－	－	－	－	－	－	－	－	－	－	－	－	－	－
191	Staphylococcus chromogenes	R	S	S	S	R	R	S	S	S	S	S	S	＋		＋	－	－	＋	＋	－	＋	＋		－	－	－	－	－	－	－	－	－	－	－	－	－	－	－	－	－	－	－	－	－	－	－	－	－
192	Staphylococcus chromogenes	R	S	S	S	S	S	S	S	S	S	S	S	－		＋	－	－	－	－	－	－	－		－	－	－	－	－	－	－	－	－	－	－	－	－	－	－	－	－	－	－	－	－	－	－	－	－
193	Staphylococcus chromogenes	R	S	S	S	R	S	S	S	S	S	S	S	－		＋	－	－	－	－	－	－	＋		－	－	－	－	－	－	－	－	－	－	－	－	－	－	－	－	－	－	－	－	－	－	－	－	－
194	Staphylococcus chromogenes	R	S	S	S	S	R	S	S	S	S	S	S	－		＋	－	－	＋	＋	－	－	－		－	－	－	－	－	－	－	－	－	－	－	－	－	－	－	－	－	－	－	－	－	－	－	－	－
195	Staphylococcus chromogenes	R	S	S	R	S	S	S	S	S	R	S	S	＋		＋	－	－	－	－	－	－	－		－	－	－	－	－	－	－	－	－	－	－	－	－	－	－	－	－	－	－	－	－	－	－	－	－
196	Staphylococcus chromogenes	R	S	S	S	S	S	S	S	S	S	S	S	－		＋	－	－	－	－	－	－	－		－	－	－	－	－	－	－	－	－	－	－	－	－	－	－	－	－	－	－	－	－	－	－	－	－
197	Staphylococcus chromogenes	S	S	S	S	R	S	R	S	S	S	S	S	－		－	－	－	－	－	－	＋	＋		－	－	－	－	－	－	－	－	－	－	－	－	－	－	－	－	－	－	－	－	－	－	－	－	－
198	Staphylococcus chromogenes	S	S	S	S	S	S	S	S	S	S	S	S	－		－	－	－	－	－	－	－	－		－	－	－	－	－	－	－	－	－	－	－	－	－	－	－	－	－	－	－	－	－	－	－	－	－
199	Staphylococcus chromogenes	R	S	S	S	S	S	S	S	S	S	S	S	－		＋	－	－	－	－	－	－	－		－	－	－	－	－	－	－	－	－	－	－	－	－	－	－	－	－	－	－	－	－	－	－	－	－
200	Staphylococcus chromogenes	R	S	S	S	R	R	S	S	S	S	S	S	＋		＋	－	－	＋	＋	－	＋	＋		－	－	－	－	－	－	－	－	－	－	－	－	－	－	－	－	－	－	－	－	－	－	－	－	－
201	Staphylococcus chromogenes	S	S	S	S	R	R	S	S	S	S	S	S	－		－	－	－	＋	＋	－	＋	＋		－	－	－	－	－	－	－	－	－	－	－	－	－	－	－	－	－	－	－	－	－	－	－	－	－
202	Staphylococcus chromogenes	R	S	S	S	S	S	S	S	S	S	S	S	－		＋	－	－	－	－	－	－	－		－	－	－	－	－	－	－	－	－	－	－	－	－	－	－	－	－	－	－	－	－	－	－	－	－
203	Staphylococcus chromogenes	S	S	S	S	S	S	S	S	S	S	S	S	－		－	－	－	－	－	－	－	－		－	－	－	－	－	－	－	－	－	－	－	－	－	－	－	－	－	－	－	－	－	－	－	－	－
204	Staphylococcus chromogenes	R	S	S	S	S	S	S	S	S	S	S	S	－		＋	－	－	－	－	－	－	－		－	－	－	－	－	－	－	－	－	－	－	－	－	－	－	－	－	－	－	－	－	－	－	－	－
205	Staphylococcus chromogenes	R	S	S	S	S	S	S	S	S	S	S	S	－		＋	－	－	－	－	－	－	－		－	－	－	－	－	－	－	－	－	－	－	－	－	－	－	－	－	－	－	－	－	－	－	－	－
206	Staphylococcus chromogenes	R	S	S	S	S	S	S	S	S	S	S	S	－		＋	－	－	－	－	－	－	－		－	－	－	－	－	－	－	－	－	－	－	－	－	－	－	－	－	－	－	－	－	－	－	－	－
207	Staphylococcus chromogenes	R	S	S	S	R	S	S	S	S	R	S	S	＋		＋	－	－	－	－	－	＋	＋		－	－	－	－	－	－	－	－	－	－	－	－	－	－	－	－	－	－	－	－	－	－	－	－	－
208	Staphylococcus chromogenes	S	S	S	S	S	S	S	S	S	S	S	S	－		－	－	－	－	－	－	－	－		－	－	－	－	－	－	－	－	－	－	－	－	－	－	－	－	－	－	－	－	－	－	－	－	－
209	Staphylococcus chromogenes	R	S	S	S	R	S	S	S	S	S	S	S	－		＋	－	－	－	－	－	－	＋		－	－	－	－	－	－	－	－	－	－	－	－	－	－	－	－	－	－	－	－	－	－	－	－	－
210	Staphylococcus chromogenes	S	S	S	S	R	R	S	S	S	S	S	S	－		－	－	－	＋	＋	－	－	＋		－	－	－	－	－	－	－	－	－	－	－	－	－	－	－	－	－	－	－	－	－	－	－	－	－
211	Staphylococcus chromogenes	R	S	S	S	R	S	S	S	S	S	S	S	－		＋	－	－	－	－	－	－	＋		－	－	－	－	－	－	－	－	－	－	－	－	－	－	－	－	－	－	－	－	－	－	－	－	－
212	Staphylococcus chromogenes	R	S	S	S	S	S	S	S	S	S	S	S	－		＋	－	－	－	－	－	－	－		－	－	－	－	－	－	－	－	－	－	－	－	－	－	－	－	－	－	－	－	－	－	－	－	－
213	Staphylococcus chromogenes	R	S	S	S	S	S	S	S	S	S	S	S	－		＋	－	－	－	－	－	－	－		－	－	－	－	－	－	－	－	－	－	－	－	－	－	－	－	－	－	－	－	－	－	－	－	－
214	Staphylococcus chromogenes	R	S	S	S	S	S	S	S	S	S	S	S	－		＋	－	－	－	－	－	－	－		－	－	－	－	－	－	－	－	－	－	－	－	－	－	－	－	－	－	－	－	－	－	－	－	－
215	Staphylococcus chromogenes	R	S	S	S	S	S	S	S	S	S	S	S	－		＋	－	－	－	－	－	－	－		－	－	－	－	－	－	－	－	－	－	－	－	－	－	－	－	－	－	－	－	－	－	－	－	－
216	Staphylococcus chromogenes	R	S	S	S	S	S	S	S	S	S	S	S	－		＋	－	－	－	－	－	－	－		－	－	－	－	－	－	－	－	－	－	－	－	－	－	－	－	－	－	－	－	－	－	－	－	－
217	Staphylococcus chromogenes	R	S	S	S	S	S	S	S	S	S	S	S	－		＋	－	－	－	－	－	－	－		－	－	－	－	－	－	－	－	－	－	－	－	－	－	－	－	－	－	－	－	－	－	－	－	－
218	Staphylococcus chromogenes	R	S	S	S	S	S	S	S	S	S	S	S	－		＋	－	－	－	－	－	－	－		－	－	－	－	－	－	－	－	－	－	－	－	－	－	－	－	－	－	－	－	－	－	－	－	－
219	Staphylococcus chromogenes	S	S	S	S	S	S	S	S	S	S	S	S	－		－	－	－	－	－	－	－	－		－	－	－	－	－	－	－	－	－	－	－	－	－	－	－	－	－	－	－	－	－	－	－	－	－
220	Staphylococcus chromogenes	S	S	S	S	S	S	S	S	S	S	S	S	－		－	－	－	－	－	－	－	－		－	－	－	－	－	－	－	－	－	－	－	－	－	－	－	－	－	－	－	－	－	－	－	－	－
221	Staphylococcus chromogenes	S	S	S	S	S	S	S	S	S	S	S	S	－		－	－	－	－	－	－	－	－		－	－	－	－	－	－	－	－	－	－	－	－	－	－	－	－	－	－	－	－	－	－	－	－	－
222	Staphylococcus chromogenes	R	S	S	S	R	R	S	S	S	S	S	S	＋		＋	－	－	＋	＋	－	＋	＋		－	－	－	－	－	－	－	－	－	－	－	－	－	－	－	－	－	－	－	－	－	－	－	－	－
223	Staphylococcus chromogenes	R	S	S	S	R	R	S	S	S	S	S	S	＋		＋	－	－	＋	＋	－	＋	＋		－	－	－	－	－	－	－	－	－	－	－	－	－	－	－	－	－	－	－	－	－	－	－	－	－
224	Staphylococcus chromogenes	R	S	S	S	S	S	S	S	S	S	S	S	－		＋	－	－	－	－	－	－	－		－	－	－	－	－	－	－	－	－	－	－	－	－	－	－	－	－	－	－	－	－	－	－	－	－
225	Staphylococcus chromogenes	R	S	S	S	S	S	S	S	S	S	S	S	－		＋	－	－	－	－	－	－	－		－	－	－	－	－	－	－	－	－	－	－	－	－	－	－	－	－	－	－	－	－	－	－	－	－
226	Staphylococcus chromogenes	R	S	S	S	S	S	S	S	S	S	S	S	－		＋	－	－	－	－	－	－	－		－	－	－	－	－	－	－	－	－	－	－	－	－	－	－	－	－	－	－	－	－	－	－	－	－
227	Staphylococcus chromogenes	R	S	S	S	S	S	S	S	S	S	S	S	－		＋	－	－	－	－	－	－	－		－	－	－	－	－	－	－	－	－	－	－	－	－	－	－	－	－	－	－	－	－	－	－	－	－
228	Staphylococcus chromogenes	R	S	S	S	S	S	S	S	S	S	S	S	－		＋	－	－	－	－	－	－	－		－	－	－	－	－	－	－	－	－	－	－	－	－	－	－	－	－	－	－	－	－	－	－	－	－
229	Staphylococcus chromogenes	R	S	S	S	R	R	S	S	S	S	S	S	＋		＋	－	－	＋	＋	－	＋	＋		－	－	－	－	－	－	－	－	－	－	－	－	－	－	－	－	－	－	－	－	－	－	－	－	－
230	Staphylococcus chromogenes	S	S	S	S	R	S	S	S	S	S	S	S	－		－	－	－	－	－	－	＋	＋		－	－	－	－	－	－	－	－	－	－	－	－	－	－	－	－	－	－	－	－	－	－	－	－	－
231	Staphylococcus chromogenes	R	S	S	S	S	S	S	S	S	S	S	S	－		＋	－	－	－	－	－	－	－		－	－	－	－	－	－	－	－	－	－	－	－	－	－	－	－	－	－	－	－	－	－	－	－	－
232	Staphylococcus chromogenes	R	S	S	S	S	S	S	S	S	S	S	S	－		＋	－	－	－	－	－	－	－		－	－	－	－	－	－	－	－	－	－	－	－	－	－	－	－	－	－	－	－	－	－	－	－	－
233	Staphylococcus chromogenes	R	S	S	S	R	S	S	S	S	S	S	S	－		＋	－	－	－	－	－	＋	＋		－	－	－	－	－	－	－	－	－	－	－	－	－	－	－	－	－	－	－	－	－	－	－	－	－
234	Staphylococcus chromogenes	R	S	S	S	S	S	S	S	S	S	S	S	－		＋	－	－	－	－	－	－	－		－	－	－	－	－	－	－	－	－	－	－	－	－	－	－	－	－	－	－	－	－	－	－	－	－
235	Staphylococcus chromogenes	R	S	S	S	S	S	S	S	S	S	S	S	－		＋	－	－	－	－	－	－	－		－	－	－	－	－	－	－	－	－	－	－	－	－	－	－	－	－	－	－	－	－	－	－	－	－
236	Staphylococcus chromogenes	R	S	S	S	S	S	S	S	S	S	S	S	－		＋	－	－	－	－	－	－	－		－	－	－	－	－	－	－	－	－	－	－	－	－	－	－	－	－	－	－	－	－	－	－	－	－
237	Staphylococcus chromogenes	R	S	S	S	S	S	S	S	S	S	S	S	－		＋	－	－	－	－	－	－	－		－	－	－	－	－	－	－	－	－	－	－	－	－	－	－	－	－	－	－	－	－	－	－	－	－
238	Staphylococcus chromogenes	R	S	S	S	S	S	S	S	S	S	S	S	－		＋	－	－	－	－	－	－	－		－	－	－	－	－	－	－	－	－	－	－	－	－	－	－	－	－	－	－	－	－	－	－	－	－
239	Staphylococcus chromogenes	R	S	S	S	S	S	S	S	S	S	S	S	－		＋	－	－	－	－	－	－	－		－	－	－	－	－	－	－	－	－	－	－	－	－	－	－	－	－	－	－	－	－	－	－	－	－
240	Staphylococcus chromogenes	R	S	S	R	R	R	S	S	S	S	S	S	＋		＋	－	－	＋	＋	－	＋	＋		－	－	－	－	－	－	－	－	－	－	－	－	－	－	－	－	－	－	－	－	－	－	－	－	－
241	Staphylococcus chromogenes	S	S	S	S	S	S	S	S	S	S	S	S	－		－	－	－	－	－	－	－	－		－	－	－	－	－	－	－	－	－	－	－	－	－	－	－	－	－	－	－	－	－	－	－	－	－
242	Staphylococcus chromogenes	S	S	S	S	R	S	S	S	S	S	S	S	－		－	－	－	－	－	－	＋	＋		－	－	－	－	－	－	－	－	－	－	－	－	－	－	－	－	－	－	－	－	－	－	－	－	－
243	Staphylococcus chromogenes	S	S	S	S	S	S	S	S	S	S	S	S	－		－	－	－	－	－	－	－	－		－	－	－	－	－	－	－	－	－	－	－	－	－	－	－	－	－	－	－	－	－	－	－	－	－
244	Staphylococcus chromogenes	S	S	S	S	S	S	S	S	S	S	S	S	－		－	－	－	－	－	－	－	－		－	－	－	－	－	－	－	－	－	－	－	－	－	－	－	－	－	－	－	－	－	－	－	－	－
245	Staphylococcus chromogenes	S	S	S	S	S	S	S	S	S	S	S	S	－		－	－	－	－	－	－	－	－		－	＋	－	－	－	－	－	－	－	－	－	－	－	－	－	－	－	－	－	－	－	－	－	－	－
246	Staphylococcus chromogenes	R	S	S	S	S	S	S	S	S	S	S	S	－		＋	－	－	－	－	－	－	－		－	－	－	－	－	－	－	－	－	－	－	－	－	－	－	－	－	－	－	－	－	－	－	－	－
247	Staphylococcus chromogenes	S	S	S	S	S	S	S	S	S	S	S	S	－		－	－	－	－	－	－	－	－		－	－	－	－	－	－	－	－	－	－	－	－	－	－	－	－	－	－	－	－	－	－	－	－	－
248	Staphylococcus chromogenes	S	S	S	S	S	S	S	S	S	S	S	S	－		－	－	－	－	－	－	－	－		－	－	－	－	－	－	－	－	－	－	－	－	－	－	－	－	－	－	－	－	－	－	－	－	－
249	Staphylococcus chromogenes	R	S	S	S	S	S	S	S	S	S	S	S	－		＋	－	－	－	－	－	－	－		＋	－	－	－	－	－	－	－	－	－	－	－	－	－	－	－	－	－	－	－	－	－	－	－	－
250	Staphylococcus chromogenes	R	S	S	S	S	S	S	S	S	S	S	S	－		＋	－	－	－	－	－	－	－		－	－	－	－	－	－	－	－	－	－	－	－	－	－	－	－	－	－	－	－	－	－	－	－	－
251	Staphylococcus chromogenes	R	S	S	S	R	R	S	S	S	S	S	S	＋		＋	－	－	＋	＋	－	＋	＋		－	－	－	－	－	－	－	－	－	－	－	－	－	－	－	－	－	－	－	－	－	－	－	－	－
252	Staphylococcus equorum	R	S	S	S	S	S	S	S	S	S	S	S	－		＋	－	－	－	－	－	－	－		－	－	－	－	－	－	－	－	－	－	－	－	－	－	－	－	－	－	－	－	－	－	－	－	－
253	Staphylococcus equorum	R	S	S	S	S	S	S	S	S	S	S	S	－		＋	－	－	－	－	－	－	－		－	－	－	－	－	－	－	－	－	－	－	－	－	－	－	－	－	－	－	－	－	－	－	－	－
254	Staphylococcus equorum	R	S	S	S	S	S	S	S	S	S	S	S	－		＋	－	－	－	－	－	－	－		－	－	－	－	－	－	－	－	－	－	－	－	－	－	－	－	－	－	－	－	－	－	－	－	－
255	Staphylococcus equorum	R	S	S	S	S	S	S	S	S	S	S	S	－		－	－	－	－	－	－	－	－		－	－	－	－	－	－	－	－	－	－	－	－	－	－	－	－	－	－	－	－	－	－	－	－	－
256	Staphylococcus equorum	R	S	S	S	S	S	S	S	S	S	S	S	－		＋	－	－	－	－	－	－	－		－	－	－	－	－	－	－	－	－	－	－	－	－	－	－	－	－	－	－	－	－	－	－	－	－
257	Staphylococcus equorum	R	R	S	S	R	R	S	S	S	R	S	S	＋		＋	＋	－	＋	＋	－	－	－		－	－	－	－	－	－	－	－	－	－	－	－	－	－	－	－	－	－	－	－	－	－	－	－	－
258	Staphylococcus equorum	S	S	S	R	S	S	S	S	S	S	S	S	－		－	－	－	－	－	－	－	－		－	－	－	＋	－	－	－	－	－	－	－	－	－	－	－	－	－	－	－	－	－	－	－	－	－
259	Staphylococcus equorum	R	S	S	S	S	S	S	S	S	S	S	S	－		＋	－	－	－	－	－	－	－		－	－	－	－	－	－	－	－	－	－	－	－	－	－	－	－	－	－	－	－	－	－	－	－	－
260	Staphylococcus equorum	R	S	S	S	R	R	S	S	S	S	S	S	＋		＋	－	－	＋	－	－	＋	＋		－	－	－	－	－	－	－	－	－	－	－	－	－	－	－	－	－	－	－	－	－	－	－	－	－
261	Staphylococcus equorum	S	S	S	S	S	S	S	S	S	S	S	S	－		－	－	－	－	－	－	－	－		－	－	－	－	－	－	－	－	－	－	－	－	－	－	－	－	－	－	－	－	－	－	－	－	－
262	Staphylococcus equorum	S	S	S	S	S	S	S	S	S	S	S	S	－		－	－	－	－	－	－	－	－		－	－	－	－	－	－	－	－	－	－	－	－	－	－	－	－	－	－	－	－	－	－	－	－	－
263	Staphylococcus equorum	R	S	S	S	R	R	S	S	S	S	S	S	＋		＋	－	－	＋	＋	－	＋	＋		－	＋	－	－	－	－	－	－	－	－	－	－	－	－	－	－	－	－	－	－	－	－	－	－	－
264	Staphylococcus equorum	R	S	S	S	S	S	S	S	S	S	S	S	－		＋	－	－	－	－	－	－	－		－	－	－	＋	－	－	－	－	－	－	－	－	－	－	－	－	－	－	－	－	－	－	－	－	－
265	Staphylococcus equorum	R	S	S	S	S	S	S	S	S	S	S	S	－		＋	－	－	－	－	－	－	－		－	－	－	＋	－	－	－	－	－	－	－	－	－	－	－	－	－	－	－	－	－	－	－	－	－
266	Staphylococcus equorum	R	S	S	S	S	R	S	S	S	S	S	S	－		＋	－	－	＋	＋	－	－	－		－	－	－	－	－	－	－	－	－	－	－	－	－	－	－	－	－	－	－	－	－	－	－	－	－
267	Staphylococcus equorum	R	S	S	S	S	S	S	S	S	S	S	S	－		＋	－	－	－	－	－	－	－		－	－	－	－	－	－	－	－	－	－	－	－	－	－	－	－	－	－	－	－	－	－	－	－	－
268	Staphylococcus equorum	R	S	S	S	S	S	S	S	S	S	S	S	－		－	－	－	－	－	－	－	－		－	－	－	－	－	－	－	－	－	－	－	－	－	－	－	－	－	－	－	－	－	－	－	－	－
269	Staphylococcus equorum	R	S	S	R	S	R	S	S	S	S	S	S	＋		＋	－	－	＋	＋	－	－	－		－	－	－	－	－	－	－	－	－	－	－	－	－	－	－	－	－	－	－	－	－	－	－	－	－
270	Staphylococcus equorum	R	S	S	S	S	S	S	S	S	S	S	S	－		＋	－	－	－	－	－	－	－		－	－	－	－	－	－	－	－	－	－	－	－	－	－	－	－	－	－	－	－	－	－	－	－	－
271	Staphylococcus equorum	R	S	S	S	S	S	S	S	S	S	S	S	－		＋	－	－	－	－	－	－	－		－	－	－	－	－	－	－	－	－	－	－	－	－	－	－	－	－	－	－	－	－	－	－	－	－
272	Staphylococcus equorum	S	S	S	S	S	S	S	S	S	S	S	S	－		－	－	－	－	－	－	－	－		－	－	－	－	－	－	－	－	－	－	－	－	－	－	－	－	－	－	－	－	－	－	－	－	－
273	Staphylococcus equorum	R	S	S	S	R	R	S	S	S	S	S	S	＋		＋	－	－	＋	＋	－	＋	＋		－	－	－	－	－	－	－	－	－	－	－	－	－	－	－	－	－	－	－	－	－	－	－	－	－
274	Staphylococcus succinus	R	S	S	S	S	S	S	S	S	S	S	S	－		＋	－	－	－	－	－	－	－		－	－	－	－	－	－	－	－	－	－	－	－	－	－	－	－	－	－	－	－	－	－	－	－	－
275	Staphylococcus succinus	R	S	S	S	R	R	S	S	S	S	S	S	＋		＋	－	－	＋	－	－	－	＋		－	＋	－	－	－	－	－	－	－	－	－	－	－	－	－	－	－	－	－	－	－	－	－	－	－
276	Staphylococcus succinus	S	S	S	S	S	S	S	S	S	S	S	S	－		－	－	－	－	－	－	－	－		－	＋	－	－	－	－	－	－	－	－	－	－	－	－	－	－	－	－	－	－	－	－	－	－	－
277	Staphylococcus succinus	S	S	S	S	S	R	S	S	S	S	S	S	－		－	－	－	＋	＋	－	－	－		－	＋	－	－	－	－	－	－	－	－	－	－	－	－	－	－	－	－	－	－	－	－	－	－	－
278	Staphylococcus succinus	S	S	S	S	S	S	S	S	S	S	S	S	－		－	－	－	－	－	－	－	－		－	－	－	－	－	－	－	－	－	－	－	－	－	－	－	－	－	－	－	－	－	－	－	－	－
279	Staphylococcus succinus	S	S	S	S	S	S	S	S	S	S	S	S	－		－	－	－	－	－	－	－	－		－	－	－	－	－	－	－	－	－	－	－	－	－	－	－	－	－	－	－	－	－	－	－	－	－
280	Staphylococcus succinus	R	S	S	S	R	S	S	S	S	S	S	S	－		＋	－	－	－	－	－	－	＋		－	－	－	－	－	－	－	－	－	－	－	－	－	－	－	－	－	－	－	－	－	－	－	－	－
281	Staphylococcus succinus	R	S	S	S	R	S	S	S	S	S	S	S	－		＋	－	－	－	－	－	－	＋		－	－	－	－	－	－	－	－	－	－	－	－	－	－	－	－	－	－	－	－	－	－	－	－	－
282	Staphylococcus succinus	R	S	S	S	S	S	S	S	S	S	S	S	－		＋	－	－	－	－	－	－	－		－	－	－	－	－	－	－	－	－	－	－	－	－	－	－	－	－	－	－	－	－	－	－	－	－
283	Staphylococcus succinus	R	S	S	S	S	S	S	S	S	S	S	S	－		＋	－	－	－	－	－	－	－		－	－	－	－	－	－	－	－	－	－	－	－	－	－	－	－	－	－	－	－	－	－	－	－	－
284	Staphylococcus succinus	R	S	S	S	S	S	S	S	S	S	S	S	－		＋	－	－	－	－	－	－	－		－	－	－	－	－	－	－	－	－	－	－	－	－	－	－	－	－	－	－	－	－	－	－	－	－
285	Staphylococcus succinus	S	S	S	S	R	S	S	S	S	S	S	S	－		－	－	－	－	－	－	＋	＋		－	＋	－	－	－	－	－	－	－	－	－	－	－	－	－	－	－	－	－	－	－	－	－	－	－
286	Staphylococcus succinus	S	S	S	S	S	S	S	S	S	S	S	S	－		－	－	－	－	－	－	－	－		－	－	－	－	－	－	－	－	－	－	－	－	－	－	－	－	－	－	－	－	－	－	－	－	－
287	Staphylococcus succinus	R	S	S	S	S	S	S	S	S	S	S	S	－		＋	－	－	－	－	－	－	－		－	＋	－	－	－	－	－	－	－	－	－	－	－	－	－	－	－	－	－	－	－	－	－	－	－
288	Staphylococcus succinus	R	S	S	S	S	S	S	S	S	S	S	S	－		＋	－	－	－	－	－	－	－		－	＋	－	－	－	－	－	－	－	－	－	－	－	－	－	－	－	－	－	－	－	－	－	－	－
289	Staphylococcus xylosus	R	S	S	S	S	S	S	S	S	S	S	S	－		＋	－	－	－	－	－	－	－		－	－	－	－	－	－	－	－	－	－	－	－	－	－	－	－	－	－	－	－	－	－	－	－	－
290	Staphylococcus xylosus	R	S	S	S	S	S	S	S	S	S	S	S	－		＋	－	－	－	－	－	－	－		－	－	－	－	－	－	－	－	－	－	－	－	－	－	－	－	－	－	－	－	－	－	－	－	－
291	Staphylococcus xylosus	R	S	S	R	R	R	S	S	S	S	S	S	＋		＋	－	－	＋	－	－	－	＋		－	－	－	－	－	－	－	－	－	－	－	－	－	－	－	－	－	－	－	－	－	－	－	－	－
292	Staphylococcus xylosus	S	S	S	S	S	S	S	S	S	S	S	S	－		－	－	－	－	－	－	－	－		－	－	－	－	－	－	－	－	－	－	－	－	－	－	－	－	－	－	－	－	－	－	－	－	－
293	Staphylococcus xylosus	R	S	S	S	R	R	S	S	S	S	S	S	＋		＋	－	－	＋	－	－	＋	＋		－	－	－	－	－	－	－	－	－	－	－	－	－	－	－	－	－	－	－	－	－	－	－	－	－
294	Staphylococcus xylosus	R	S	S	S	S	S	S	S	S	S	S	S	－		＋	－	－	－	－	－	－	－		－	－	－	－	－	－	－	－	－	－	－	－	－	－	－	－	－	－	－	－	－	－	－	－	－
295	Staphylococcus xylosus	R	S	S	S	S	S	S	S	S	S	S	S	－		＋	－	－	－	－	－	－	－		－	－	－	－	－	－	－	－	－	－	－	－	－	－	－	－	－	－	－	－	－	－	－	－	－
296	Staphylococcus xylosus	R	S	S	S	S	S	S	S	S	S	S	S	－		＋	－	－	－	－	－	－	－		－	－	－	－	－	－	－	－	－	－	－	－	－	－	－	－	－	－	－	－	－	－	－	－	－
297	Staphylococcus xylosus	R	S	S	S	S	S	S	S	S	S	S	S	－		＋	－	－	－	－	－	－	－		－	－	－	－	－	－	－	－	－	－	－	－	－	－	－	－	－	－	－	－	－	－	－	－	－
298	Staphylococcus xylosus	R	S	S	S	R	S	S	S	S	S	S	S	－		＋	－	－	－	－	－	－	＋		－	－	－	－	－	－	－	－	－	－	－	－	－	－	－	－	－	－	－	－	－	－	－	－	－
299	Staphylococcus simulans	S	S	S	R	S	S	S	S	S	S	S	S	－		－	－	－	－	－	－	－	－		－	＋	－	－	－	－	－	－	－	－	－	－	－	－	－	－	－	－	－	－	－	－	－	－	－
300	Staphylococcus simulans	R	S	S	R	S	S	S	S	S	S	S	S	－		＋	－	－	－	－	－	－	－		－	－	－	－	－	－	－	－	－	－	－	－	－	－	－	－	－	－	－	－	－	－	－	－	－
301	Staphylococcus simulans	R	S	S	S	S	S	S	S	S	S	S	S	－		－	－	－	－	－	－	－	－		－	－	－	－	－	－	－	－	－	－	－	－	－	－	－	－	－	－	－	－	－	－	－	－	－
302	Staphylococcus simulans	S	S	S	R	S	S	S	S	S	S	S	S	－		－	－	－	－	－	－	－	－		－	＋	－	－	－	－	－	－	－	－	－	－	－	－	－	－	－	－	－	－	－	－	－	－	－
303	Staphylococcus simulans	R	S	S	S	R	S	S	S	S	S	S	S	－		＋	－	－	－	－	－	－	＋		－	－	－	－	－	－	－	－	－	－	－	－	－	－	－	－	－	－	－	－	－	－	－	－	－
304	Staphylococcus simulans	S	S	S	S	S	S	S	S	S	S	S	S	－		－	－	－	－	－	－	－	－		－	－	－	－	－	－	－	－	－	－	－	－	－	－	－	－	－	－	－	－	－	－	－	－	－
305	Staphylococcus simulans	R	S	S	R	R	R	S	S	S	S	S	S	＋		＋	－	－	＋	－	－	－	＋		－	＋	－	－	－	－	－	－	－	－	－	－	－	－	－	－	－	－	－	－	－	－	－	－	－
306	Staphylococcus simulans	R	S	S	S	S	S	R	S	S	S	S	S	－		＋	－	－	－	－	－	－	－		－	－	－	－	－	－	－	－	－	－	－	－	－	－	－	－	－	－	－	－	－	－	－	－	－
307	Staphylococcus haemolyticus	R	S	S	R	S	S	S	S	S	S	S	S	－		＋	－	－	－	－	－	－	－		－	＋	－	－	－	－	－	－	－	－	－	－	－	－	－	－	－	－	－	－	－	－	－	－	－
308	Staphylococcus haemolyticus	R	S	S	R	R	R	S	S	S	S	S	S	＋		＋	－	－	＋	－	－	－	＋		－	－	－	－	－	－	－	－	－	－	－	－	－	－	－	－	－	－	－	－	－	－	－	－	－
309	Staphylococcus haemolyticus	R	S	S	R	R	R	S	S	S	S	S	S	＋		＋	－	－	－	－	－	＋	＋		－	－	－	－	－	－	－	－	－	－	－	－	－	－	－	－	－	－	－	－	－	－	－	－	－
310	Staphylococcus haemolyticus	S	S	S	R	S	S	S	S	S	R	S	S	－		－	－	－	－	－	－	－	－		－	－	－	－	－	－	－	－	－	－	－	－	－	－	－	－	－	－	－	－	－	－	－	－	－
311	Staphylococcus haemolyticus	R	S	S	S	S	S	R	S	S	R	S	S	＋		＋	－	－	－	－	－	－	－		－	－	－	－	－	－	－	－	－	－	－	－	－	－	－	－	－	－	－	－	－	－	－	－	－
312	Staphylococcus haemolyticus	S	S	S	S	R	S	S	S	S	S	S	S	－		－	－	－	－	－	－	＋	＋		－	－	－	－	－	－	－	－	－	－	－	－	－	－	－	－	－	－	－	－	－	－	－	－	－
313	Staphylococcus haemolyticus	R	S	S	S	S	S	R	S	S	S	S	S	－		＋	－	－	－	－	－	－	－		－	－	－	－	－	－	－	－	－	－	－	－	－	－	－	－	－	－	－	－	－	－	－	－	－
314	Staphylococcus hominis	R	S	S	S	S	S	S	S	S	S	S	S	－		＋	－	－	－	－	－	－	－		－	－	－	－	－	－	－	－	－	－	－	－	－	－	－	－	－	－	－	－	－	－	－	－	－
315	Staphylococcus hominis	R	S	S	S	S	S	S	S	S	S	S	S	－		＋	－	－	－	－	－	－	－		－	－	－	－	－	－	－	－	－	－	－	－	－	－	－	－	－	－	－	－	－	－	－	－	－
316	Staphylococcus hominis	S	S	S	S	R	S	S	S	S	S	S	S	－		－	－	－	－	－	－	－	＋		－	＋	－	－	－	－	－	－	－	－	－	－	－	－	－	－	－	－	－	－	－	－	－	－	－
317	Staphylococcus hominis	S	S	S	S	S	S	S	S	S	S	S	S	－		－	－	－	－	－	－	－	－		－	－	－	－	－	－	－	－	－	－	－	－	－	－	－	－	－	－	－	－	－	－	－	－	－
318	Staphylococcus saprophyticus	R	R	S	R	R	R	S	S	S	S	S	S	＋		＋	＋	－	－	－	－	＋	＋		－	＋	－	－	－	－	－	－	－	－	－	－	－	－	－	－	－	－	－	－	－	－	－	－	－
319	Staphylococcus saprophyticus	R	S	S	S	S	S	S	S	S	R	S	S	－		＋	－	－	－	－	－	－	－		－	－	－	－	－	－	－	－	－	－	－	－	－	－	－	－	－	－	－	－	－	－	－	－	－
320	Staphylococcus saprophyticus	S	S	S	S	S	S	S	S	S	S	S	S	－		－	－	－	－	－	－	－	－		－	－	－	－	－	－	－	－	－	－	－	－	－	－	－	－	－	－	－	－	－	－	－	－	－
321	Staphylococcus lugdunensis	R	S	S	S	S	S	S	S	S	R	S	S	－		＋	－	－	－	－	－	－	－		－	－	－	－	－	－	－	－	－	－	－	－	－	－	－	－	－	－	－	－	－	－	－	－	－
322	Staphylococcus lugdunensis	S	S	S	S	R	R	S	S	S	S	S	S	－		－	－	－	＋	＋	－	＋	＋		－	－	－	－	－	－	－	－	－	－	－	－	－	－	－	－	－	－	－	－	－	－	－	－	－
323	Staphylococcus lugdunensis	S	S	S	S	S	S	S	S	S	R	S	S	－		－	－	－	－	－	－	－	－		－	－	－	－	－	－	－	－	－	－	－	－	－	－	－	－	－	－	－	－	－	－	－	－	－
324	Staphylococcus gallinarum	R	S	S	S	S	S	S	S	S	S	S	S	－		＋	－	－	－	－	－	－	－		－	＋	－	－	－	－	－	－	－	－	－	－	－	－	－	－	－	－	－	－	－	－	－	－	－
325	Staphylococcus gallinarum	S	S	S	S	S	S	S	S	S	S	S	S	－		－	－	－	－	－	－	－	－		－	－	－	－	－	－	－	－	－	－	－	－	－	－	－	－	－	－	－	－	－	－	－	－	－
326	Staphylococcus gallinarum	S	S	S	S	S	S	S	S	S	S	S	S	－		－	－	－	－	－	－	－	－		－	－	－	－	－	－	－	－	－	－	－	－	－	－	－	－	－	－	－	－	－	－	－	－	－
327	Staphylococcus agnetis	R	S	S	S	S	S	S	S	S	S	S	S	－		＋	－	－	－	－	－	－	－		－	－	－	－	－	－	－	－	－	－	－	－	－	－	－	－	－	－	－	－	－	－	－	－	－
328	Staphylococcus agnetis	S	S	S	S	R	R	S	S	S	S	S	S	－		－	－	－	＋	－	－	－	＋		－	－	－	－	－	－	－	－	－	－	－	－	－	－	－	－	－	－	－	－	－	－	－	－	－
329	Staphylococcus auricularis	S	S	S	S	S	S	S	S	S	S	S	S	－		－	－	－	－	－	－	－	－		－	－	－	－	－	－	－	－	－	－	－	－	－	－	－	－	－	－	－	－	－	－	－	－	－
330	Staphylococcus cohnii	S	S	S	S	S	S	S	S	S	S	S	S	－		－	－	－	－	－	－	－	－		－	＋	－	－	－	－	－	－	－	－	－	－	－	－	－	－	－	－	－	－	－	－	－	－	－
331	Staphylococcus epidermidis	R	S	S	R	R	R	S	S	S	R	S	S	＋		＋	－	－	＋	－	－	＋	＋		－	－	－	－	－	－	－	－	－	－	－	－	－	－	－	－	－	－	－	－	－	－	－	－	－
332	Staphylococcus hyicus	S	S	S	S	S	S	S	S	S	S	S	S	－		－	－	－	－	－	－	－	－		－	－	－	－	－	－	－	－	－	－	－	－	－	－	－	－	－	－	－	－	－	－	－	－	－
aR: Resistant; S: susceptible
[truncated: 8 more columns]
